# Supplementary material for: Characterization of the Proteolytic Activity of a Halophilic Aspergillus reticulatus Strain SK1-1 Isolated from a Solar Saltern
Source: Microorganisms. 2021 Dec 24;10(1):29. doi: 10.3390/microorganisms10010029 (PMC8781784; doi:10.3390/microorganisms10010029)
Supplement: Supplementary file 1 [file microorganisms-10-00029-s001.zip]

Archive with 1 entries (1 files):
- microorganisms-1484771-supplementary.pdf
